# Supplementary material for: Impact of Baking Powder and Leavening Acids on Batter and Pound Cake Properties
Source: Foods. 2023 Feb 23;12(5):946. doi: 10.3390/foods12050946 (PMC10001083; doi:10.3390/foods12050946)
Supplement: Supplementary file 1 [file foods-12-00946-s001.zip]

Archive with 1 entries (1 files):
- foods-2207135-supplementary.pdf
